# Supplementary material for: Calcium Electrochemotherapy and Challenges in Combined Treatment with Dendritic Cell Vaccination
Source: Pharmaceutics. 2025 Jun 21;17(7):804. doi: 10.3390/pharmaceutics17070804 (PMC12299573; doi:10.3390/pharmaceutics17070804)
Supplement: Supplementary file 1 [file pharmaceutics-17-00804-s001.zip]

Archive with 1 entries (1 files):
- pharmaceutics-3689086-supplementary.pdf
